# Supplementary material for: Toxicity of Carbon Nanomaterials—Towards Reliable Viability Assessment via New Approach in Flow Cytometry
Source: Int J Mol Sci. 2021 Jul 20;22(14):7750. doi: 10.3390/ijms22147750 (PMC8305450; doi:10.3390/ijms22147750)
Supplement: Supplementary file 1 [file ijms-22-07750-s001.zip]

Archive with 1 entries (1 files):
- ijms-1223210-supplementary.pdf
